# Supplementary material for: RepA Protein of Citrus Chlorotic Dwarf‐Associated Virus Impairs Perinuclear Chloroplast Clustering Induced by Lemon Chloroplast Malate Dehydrogenase
Source: Mol Plant Pathol. 2025 Aug 7;26(8):e70133. doi: 10.1111/mpp.70133 (PMC12330936; doi:10.1111/mpp.70133)
Supplement: Supplementary file 5 — Table S1: RT‐qPCR primer sequences. [file MPP-26-e70133-s003.xlsx]

## Sheet: Sheet1
Primer Name	Primer Sequence (5'-3')	Gene ID
qPCR-CsActin-F	CATCCCTCAGCACCTTCC	XM 006464503.4
qPCR-CsActin-R	CCAACCTTAGCACTTCTCC
qPCR-CsGAPDH-F	GGAAGGTCAAGATCGGAATCAA	XM 052438402.1
qPCR-CsGAPDH-R	CGTCCCTCTGCAAGATGACTCT
qPCR-CsMDH-F	ATGGCCGCTACATCAGCTAC	XM 006477397.4
qPCR-CsMDH-R	TGAACCTCACACCAGAGGGT
qPCR-CP-F	ATGGGCGTGGATCTGGAATG	AWM96913.1
qPCR-CP-R	TCCCCGGTCTCCTATCCTTG
qPCR-RepA-F	CTAACACTCGCACGATTCAC	AWM96916.1
qPCR-RepA-R	AAGGACTCGATACAGGGATG
qPCR-NbActin-F	GCCGAGCGGGAAATTGTTAG	Niben101Scf09133g02006.1
qPCR-NbActin-R	ACTTGTCCATCAGGCAGCTC
qPCR-NbPR1-F	GTGCCCAAAATTCTCAACAA	Niben101Scf13926g01014.1
qPCR-NbPR1-R	GGTCGTCCCAGGTCAAAGGT
qPCR-NbPR2-F	GCACGACATAACCTTCCACTCTTAG	Niben101Scf04869g03002.1
qPCR-NbPR2-R	ACCCTGCTGAATTTGTTCCTTG
qPCR-NbPR5-F	ACTTTGATGGTGCTGGTAGAG	Niben101Scf01824g00013.1
qPCR-NbPR5-R	CGCGTATTCGGCTAAGGTATT
qPCR-NbHIN1-F	ATCCTCGGAGTGATTGCATTAG	Niben101Scf08020g06001.1
qPCR-NbHIN1-R	TGTTGTTTGTGGTGGACAAATC
qPCR-NbGADPH-F	AGCTCAAGGGAATTCTCGATG	Niben101Scf05188g03030.1
qPCR-NbGADPH-R	AACCTTAACCATGTCATCTCCC
